# Supplementary material for: Host and microbiome features of secondary infections in lethal covid-19
Source: iScience. 2022 Aug 13;25(9):104926. doi: 10.1016/j.isci.2022.104926 (PMC9374491; doi:10.1016/j.isci.2022.104926)
Supplement: Table S1. Clinical data of the study cohort, related to Figures 2C–2G and 3C [file mmc2.xlsx]

## Sheet: Tabelle1
Table S1. Clinical data of the study cohort
Case	Category	Sex	Age	Comorbitities	Antiinfectives	Imaging (thoracic)	Ventilatory assistance	SARS CoV-2 positive PCR (days before death)	Clinical cause of death	Cause of death at autopsy	Autopsy time after death (hrs)
1	COVID-19	Male	78	Colorectal cancer (pT3, N1, M1), coronary artery disease ( III), COPD	Hydroxychloroquine ( for 3 d)	X ray: Congestion, no infiltrates	Oxygen (for 13 d)	10	Cardiorespiratory failure	Recurrent myocardial infarction	28
2	COVID-19	Male	82	Chronic kidney disease (G5), coronary artery disease (III), diabetes mellitus type II, hypertension, COPD	Piperacillin/tazobactam, meropenem, moxifloxacin, azithromycin, ceftriaxone, doxycycline, hydroxychloroquine (for 6 d)	CT scan: Bipulmonal ground glass opacities	Oxygen (for 5 d)	7	Pneumonia	Diffuse alveolar damage	15
3	COVID-19	Male	78	Chronic kidney disease (G3a), coronary artery disease (II), diabetes mellitus type II, hypertension, obesity, sleep apnea	Amoxicillin/clavulanic acid, doxycycline, piperacillin/tazobactam, azithromycin, lopinavir/ritonavir (for 5 days), hydroxychloroquine (for 5 days)	CT scan: Bipulmonal ground glass opacities	Non-invasive positive pressure ventilation (NIPPV), intubation (for 6 d)	9	ARDS	Diffuse alveolar damage	68
4	COVID-19	Female	92	Coronary artery disease, atrial fibrillation, dementia	Ceftriaxone	X ray: Bipulmonal ground glass opacities (perihilar)	Oxygen (for 3 d)	3	Pneumonia	Diffuse alveolar damage	14
5	COVID-19	Female	71	Chronic kidney disease (G3-4), coronary artery disease (III), diabetes mellitus type II, hypertension, obesity, precedent influenza A infection	Piperacillin, azithromycin, ceftriaxone, ganciclovir and oseltamivir	X ray: Bipulmonal patchy infiltrates	Oxygen (for 4 d)	4	Respiratory failure	Diffuse alveolar damage	30
6	COVID-19	Female	93	Chronic kidney disease (G3a), peripheral artery disease (IV), coronary artery disease (III), Alzheimer's disease, amyloidosis (heart)*, follicular lymphoma (grade 1)*	Ceftriaxone	X ray: Perihilar patchy infiltrates	Oxygen (for 9 d)	9	Cardiorespiratory failure	Diffuse alveolar damage, acute bronchopneumonia	20
7	COVID-19	Male	79	Coronary artery disease, diabetes mellitus type II, obesity, sleep apnea, COPD (II), acute pyelonephritis*	Meropenem, azithromycin, voriconazole, hydroxychloroquine (for 7 d)	CT scan: Bipulmonal ground glass opacities & consolidations	NIV-CPAP ( for 1 day), intubation (for 6 d)	14	Respiratory failure	Diffuse alveolar damage	25
8	COVID-19	Female	92	Marasmus, dementia	Ceftriaxone, azithromycin	X ray: Bipulmonal confluent infiltrates	Oxygen (for 10 d)	9	Pneumonia	Diffuse alveolar damage, acute bronchopneumonia	24
9	COVID-19	Male	85	Peripheral artery disease (IV), diabetes mellitus type II, hypertension, cerebrovascular disease, previous cerebral infarction	Piperacillin/tazobactam	X ray: Bipulmonal confluent infiltrates	Oxygen (for 3 d)	3	Respiratory failure	Acute (aspiration) pneumonia	5
10	COVID-19	Male	77	Coronary artery disease ( III), diabetes mellitus type II, sleep apnea, COPD (III), MGUS, MRSA bacteremia	Ceftriaxone, piperacillin/tazobactam, azithromycin, daptomycin	X ray: Bipulmonal patchy infiltrates	Oxygen (for 7 d), NIV-CPAP (for 2 d)	6	Cardiac failure (ventricular fibrillation)	Diffuse alveolar damage	21
11	COVID-19	Male	77	Coronary artery disease ( III), diabetes mellitus type II, chronic kidney disease (G4), hypertension, peripheral artery disease	Ceftriaxone, piperacillin/tazobactam, azithromycin, hydroxychloroquine (for 7 d)	X ray: Congestion, no infiltrates	Oxygen (for 10 d)	9	Respiratory failure	Diffuse alveolar damage	53
12	COVID-19	Male	85	Parkinson's disease, prostate cancer, chronic kidney disease	Amoxicillin, ceftriaxone	X ray: Congestion, no infiltrates	Oxygen (for 11 d)	10	Respiratory failure	Acute (necrotizing) pneumonia	17
13	COVID-19	Male	71	Coronary artery disease ( III), diabetes mellitus type II, chronic kidney disease (G3b), hypertension, peripheral artery disease	Piperacillin/tazobactam, azithromycin, hydroxychloroquine (for 2 d)	X ray: Bipulmonal ground glass opacities and consolidations	Oxygen (for 8 d), intubation (for 6 d)	7	Cardiorespiratory failure	Diffuse alveolar damage	51
14	COVID-19	Male	67	Myasthenia gravis, lung infarction & peripheral pulmonary artery embolism*	Ceftriaxone, azithromycin, piperacillin/tazobactam, linezolid, meropenem, caspofungin, hydroxychloroquin (for 3 d), lopinavir (for 6 d)	X ray: Bipulmonal progredient consolidations	Oxygen (for 2 d), intubation (for 4 d), ECMO (for 14 d)	20	ARDS	Diffuse alveolar damage	23
15	COVID-19	Female	80	Diabetes mellitus type II, hypertension, dementia	Ceftriaxone	X ray: No infiltrates	Oxygen (for 7 d)	7	Respiratory failure	Severe acute pneumonia	46
16	COVID-19	Female	80	Cerebrovascular disease, previous cerebral infarction, dementia, peripheral artery disease	none	X ray: No infiltrates	Oxygen (for 11 d)	11	Cardiorespiratory failure	Acute (necrotizing) pneumonia	23
17	COVID-19	Male	80	Chronic kidney disease (G3), coronary artery disease ( II), hypertension, diabetes mellitus type II, hyperuricemia, hyperlipidemia	Ceftriaxone	X ray: No infiltrates	Oxygen (for 6 d)	6	Respiratory failure	Severe acute pneumonia	7
18	COVID-19	Male	53	Secondary acute myeloid leukemia, diabetes mellitus type II, cytokine release syndrome (during COVID-19)	Meropenem, linezolid, piperacillin/tazobactam, voriconazole	CT scan: Bipulmonal ground glass opacities & consolidations	NIV-CPAP (for 2 d), intubation (for 16 d)	23	Respiratory failure	Diffuse alveolar damage, severe acute (fungal) pneumonia	14
19	COVID-19	Male	65	Coronary artery disease, hypertension, hypercholesterinemia	azithromycin, piperacillin/tazobactam, meropenem, levofloxacin, isavuconazole, anidulafungin, lopinavir (for 2 d), hydroxychloroquin (for 4 d)	CT scan: Bipulmonal ground glass opacities & consolidations	Oxygen (for 1 d), intubation (for 33 d)	34	Multiorgan failure	Diffuse alveolar damage	57
20	COVID-19	Female	79	Heart failure (NYHA IV), hypertension, diabetes mellitus type II, chronic kidney disease	none	X ray: Bipulmonal consolidations	NIV-CPAP (for 2 d)	2	ARDS	Diffuse alveolar damage	12
21	Control	male	61	Hypertension, chronic alcohol abuse, liver cirrhosis	No	NA	oxygen (for <1d)	NA	NA	Rupture of aortic aneurysm	61
22	Control	male	82	Coronary artery disease, hypertension, atrial fibrillation, diverticulitis	Yes (but substance not known)	NA	Intubation (for 3d), CPAP	NA	NA	Myocardial infarction	39
23	Control	female	82	Coronary artery disease, hypertension	No	NA	No	NA	NA	Myocardial infarction	102
24	Control	male	74	Chronic kidney disease, metastasized adenocarcinoma of the lung with poststenotic pneumonia, hyperkalemia	N/A	NA	No	NA	NA	Metastasis	28
25	Control	male	82	Status post cystectomy because of urothelial carcinoma, acute pancreatitis, acute kidney injury, COPD, hypertension, coronary artery disease, deep vein thrombosis	Pipereracillin/tazobactam, meropenem	NA	Intubation (for 7d), CPAP	NA	NA	Sepsis, Pulmonary artery embolism	22
26	Control	male	59	Aneurysm of cerebral artery, COPD, bronchopneumonia	Pipereracillin/tazobactam	NA	Intubation (for 9d)	NA	NA	Intracranial hemorrhage	42
27	Control	male	75	Atrial fibrillation, pancreatic carcinoma (operated), peritonitis, candidemia	Pipereracillin/tazobactam, meropenem, vancomycin	NA	Intubation (for 8d), CPAP	NA	NA	Pulmonary artery embolism	29
28	Control	female	75	Hypertension, coronary artery disease, atrial fibrillation, COPD, status post aspiration, multiple myeloma	Pipereracillin/tazobactam	NA	Oxygen (for 3 d)	NA	NA	Cardiorespiratory failure	10
29	Control	male	64	Obesity, hypertension, coronary artery disease	N/A	NA	No	NA	NA	Myocardial infarction	95
30	Control	female	84	Diabetes mellitus type II, hypertension, coronary artery disease, mesenteric artery occlusion	No	NA	No	NA	NA	Ileus	32
31	Control	female	74	Hypertension, chronic kidney disease, diabetes mellitus type II, Monoclonal gammopathy of undetermined significance (MGUS), atrial fibrillation	Pipereracillin/tazobactam, quinolone	NA	Oxygen (for 2 d), Intubation (for 1d)	NA	NA	Cardiac failure	7
32	Control	female	77	Hypertension, chronic kidney disease, liver cirrhosis, status post carcinoma of the breast	No	NA	No	NA	NA	Pulmonary artery embolism	13
33	Control	male	77	Coronary artery disease, liver cirrhosis, recurrent pulmonary artery embolism	No	NA	No	NA	NA	Right heart failure	122
34	Control	male	77	Diabetes mellitus type II, bekhterev syndrome, chronic kidney disease (G2a), hypertension, aortic insufficiency, pericarditis	Ceftriaxon, azitromycin, meropenem, doxycycline, linezolid, pipereracillin/tazobactam, daptomycin	NA	Oxygen (for 12 d)	NA	NA	Sepsis	32
