# Supplementary material for: Host and microbiome features of secondary infections in lethal covid-19
Source: iScience. 2022 Aug 13;25(9):104926. doi: 10.1016/j.isci.2022.104926 (PMC9374491; doi:10.1016/j.isci.2022.104926)
Supplement: Table S2. Laboratory parameters of the study cohort, related to Figure 2F [file mmc3.xlsx]

## Sheet: Tabelle1
Table S2. Laboratory parameters of the study cohort
Case	Category	Time of measurement	hs-Troponin T	NT-proBNP	GGT	AST	ALT	eGFR, CKD-EPI	CRP	IL-6	WBC count	Lymphocyte count	Platelet count	Fibrinogen	D-Dimer
			(pg/mL);	(pg/mL);	(U/L);	(U/L);	(U/L);	(mL/min/1);	(mg/L);	(pg/mL);	(10^9/L);	(10^9/L);	(10^9/L);	(mg/dL);	(mg/L);
			Norm: -14	Norm: -100.00	Norm: -55.00	Norm: -35.00	Norm: -45.00	Norm: 90.00-120.00	Norm: -5.0	Norm: 0.0-7.0	Norm: 4.4-11.3	Norm: 1.0-4.8	Norm: 140-440	Norm: 210-400	Norm: -0.50
1	COVID-19	on admission:	185	24538	125	33	55	73.56	14.8	N/A	8.83	1.2	303	N/A	N/A
		last lab before death:	187	10184	95	2859	2121	19.89	132.7	N/A	12.03	0.6	136	N/A	N/A
2	COVID-19	on admission:	93	N/A	30	18	11	7.34	38.4	N/A	6.3	1	299	498	2.24
		last lab before death:	132	N/A	40	51	19	7.62	101.5	N/A	3.73	0.5	244	N/A	N/A
3	COVID-19	on admission:	25	N/A	60	57	41	52.76	62.2	476	7.99	1.4	252	506	2.06
		last lab before death:	404	N/A	N/A	281	128	22.09	297.5	804	18.76	2.5	498	536	4.44
4	COVID-19	on admission:	N/A	N/A	640	31	18	59.57	69.1	73.6	7.55	0.9	188	404	N/A
		last lab before death:	N/A	N/A	18	22	10	80.13	35.7	30.9	5.27	0.7	337	N/A	N/A
5	COVID-19	on admission:	186	N/A	132	21	28	7.13	44.4	56.5	6.98	0.2	96	N/A	N/A
		last lab before death:	N/A	N/A	127	216	408	8.83	145.7	253	9.78	0.2	147	N/A	N/A
6	COVID-19	on admission:	110	N/A	21	36	8	74.43	170.4	114	10.15	1.2	178	N/A	N/A
		last lab before death:	N/A	N/A	15	38	7	22.54	236.3	2968	19.44	0.8	219	N/A	N/A
7	COVID-19	on admission:	80	N/A	N/A	34	27	16.98	144.3	396	11.65	1.5	234	603	N/A
		last lab before death:	88	N/A	N/A	78	45	11.75	134	724	15.77	0.5	285	>900	N/A
8	COVID-19	on admission:	N/A	N/A	23	62	25	42.71	30.6	192	5.38	0.9	184	372	N/A
		last lab before death:	N/A	N/A	25	50	22	76.48	64.4	174	4.3	N/A	256	N/A	N/A
9	COVID-19	on admission:	N/A	N/A	N/A	N/A	N/A	N/A	N/A	N/A	5.13	0.5	189	529	N/A
		last lab before death:	309	3374	N/A	81	51	31.06	106.5	>5000.0	5.04	0.3	175	526	N/A
10	COVID-19	on admission:	83	4308	110	60	36	40.11	358.1	262	10.73	1.1	157	611	4.33
		last lab before death:	49	9937	109	54	100	54.35	107	35.6	11.18	1.8	267	476	2.44
11	COVID-19	on admission:	N/A	894	36	42	30	23.88	63.5	35.3	4.51	0.6	211	474	N/A
		last lab before death:	N/A	N/A	88	59	23	29	89.5	53.4	4.44	0.3	270	N/A	N/A
12	COVID-19	on admission:	N/A	N/A	N/A	109	103	47.25	59.6	62.7	5.51	0.6	305	500	N/A
		last lab before death:	N/A	N/A	N/A	54	66	19.06	343	336	18.61	0.4	369	N/A	N/A
13	COVID-19	on admission:	39	3145	N/A	208	161	33.13	111.3	215	5.65	2.1	154	596	2.72
		last lab before death:	47	4245	N/A	72	44	14.74	231.3	296	10.16	1.4	289	>900	10.11
14	COVID-19	on admission:	27	245	102	42	66	92.93	184.4	569	27.41	1	274	563	0.81
		last lab before death:	45	435	817	100	201	126.21	2.3	3.2	20.32	1.1	98	<50	9.53
15	COVID-19	on admission:	29	365	N/A	59	18	44.43	240.9	1225	12.12	1.1	151	592	1.57
		last lab before death:	N/A	N/A	19	57	15	37.32	357.3	2456	5.89	N/A	135	N/A	N/A
16	COVID-19	on admission:	N/A	N/A	N/A	50	24	64.51	109.2	22.3	8.05	3.1	324	N/A	N/A
		last lab before death:	56	159	N/A	63	29	53.65	102.3	156	9.75	2.1	252	506	7.34
17	COVID-19	on admission:	86	152	N/A	40	36	20.7	60.7	93.2	4.88	0.7	167	459	1.48
		last lab before death:	64	593	N/A	61	37	33.8	85.2	161	5.83	0.5	204	453	1.2
18	COVID-19	on admission:	18	737	40	18	20	87.21	66.6	101	0.92	0.2	8	302	10.24
		last lab before death:	87	166	111	26	61	69.64	1.9	>5000.0	1	0.2	11	191	4.36
19	COVID-19	on admission:	19	N/A	734	82	72	60.33	216.8	202	14.88	0.5	169	556	1.23
		last lab before death:	130	31613	124	29	39	15.87	23.8	15.5	8.57	0.7	139	307	2.9
20	COVID-19	on admission:	80	6852	77	61	22	41.16	31.5	608	5.23	1	282	315	1.81
		last lab before death:	130	N/A	75	57	14	34.35	87.7	1182	7.11	0.5	255	318	6.68
21	Control	on admission:	N/A	N/A	39	48	19	99.8	30	N/A	10.5	1.88	113	N/A	N/A
		last lab before death:	N/A	N/A	N/A	N/A	N/A	N/A	N/A	N/A	N/A	N/A	N/A	N/A	N/A
22	Control	on admission:	N/A	N/A	62	23	13	53.46	3.1	N/A	7.9	0.9	297	N/A	N/A
		last lab before death:	87	N/A	27	25	13	59.8	323.1	N/A	17.72	0.4	248	536	N/A
23	Control	on admission:	N/A	N/A	N/A	N/A	N/A	N/A	N/A	N/A	N/A	N/A	N/A	N/A	N/A
		last lab before death:	38	N/A	N/A	N/A	N/A	N/A	N/A	N/A	N/A	N/A	N/A	N/A	N/A
24	Control	on admission:	N/A	N/A	126	106	37	21.97	339.9	N/A	17.85	1.3	268	N/A	N/A
		last lab before death:	N/A	N/A	N/A	N/A	N/A	N/A	N/A	N/A	N/A	N/A	N/A	N/A	N/A
25	Control	on admission:	N/A	N/A	44	43	41	69.43	4.9	N/A	15.78	1.9	230	199	N/A
		last lab before death:	N/A	N/A	36	25	16	61.83	238.1	N/A	13.42	0.4	120	405	N/A
26	Control	on admission:	N/A	N/A	14	23	15	88.16	2.7	N/A	11.64	0.6	170	298	N/A
		last lab before death:	N/A	N/A	15	52	13	75.36	225.3	N/A	21.85	0.9	176	761	N/A
27	Control	on admission:	N/A	N/A	484	N/A	254	84.44	37.5	N/A	8.8	0.9	260	N/A	N/A
		last lab before death:	N/A	N/A	372	60	48	75.68	122.6	544	41.77	0.8	501	204	N/A
28	Control	on admission:	14805	N/A	134	220	323	41.26	17.2	N/A	20.52	0.8	143	N/A	N/A
		last lab before death:	N/A	N/A	112	N/A	226	86.87	13.7	N/A	8.33	0.5	109	N/A	N/A
29	Control	on admission:	N/A	N/A	N/A	N/A	N/A	N/A	N/A	N/A	N/A	N/A	N/A	N/A	N/A
		last lab before death:	N/A	N/A	N/A	N/A	N/A	N/A	N/A	N/A	N/A	N/A	N/A	N/A	N/A
30	Control	on admission:	N/A	N/A	252	40	26	49.28	<0.6	N/A	14.53	9	186	N/A	N/A
		last lab before death:	772	N/A	254	N/A	28	34.4	15.3	N/A	20.17	5	188	N/A	N/A
31	Control	on admission:	51	N/A	1025	40	31	5.99	4	17.3	8.46	1.3	263	N/A	N/A
		last lab before death:	184	N/A	919	350	179	10.32	13.5	456	20.25	1.2	290	N/A	N/A
32	Control	on admission:	N/A	N/A	N/A	N/A	N/A	N/A	N/A	N/A	N/A	N/A	N/A	N/A	N/A
		last lab before death:	N/A	N/A	33	206	45	17.95	332.6	N/A	6.5	0.6	223	N/A	N/A
33	Control	on admission:	35	20484	67	37	40	38.56	8.2	N/A	7.27	0.8	188	N/A	N/A
		last lab before death:	59.9	14070	149	522	805	20.3	38.2	N/A	14.91	0.5	127	319	N/A
34	Control	on admission:	79	N/A	33	31	49	19	221.5	N/A	7.85	1.2	329	N/A	N/A
		last lab before death:	38	N/A	12	17	12	49.62	231	1076	21.05	1.2	166	N/A	N/A
