# Supplementary material for: Host and microbiome features of secondary infections in lethal covid-19
Source: iScience. 2022 Aug 13;25(9):104926. doi: 10.1016/j.isci.2022.104926 (PMC9374491; doi:10.1016/j.isci.2022.104926)
Supplement: Table S3. Virus isolation, related to Figures 1D and S2 [file mmc4.xlsx]

## Sheet: Tabelle1
Table S3. Virus isolation
Case	Material	Cultivation (Vero CCL-81 )	eSWAB (qRT-PCR)	Tissue lung (qRT-PCR)
1	eSwab	positive	positive	positive
2	eSwab	positive	positive	positive
3	eSwab	negative	negative	positive
4	eSwab	positive	positive	positive
5	eSwab	positive	positive	positive
6	eSwab	positive	positive	positive
7	eSwab	negative	negative	positive
8	Tissue	negative	negative	negative
9	Tissue	positive	positive	positive
10	Tissue	negative	negative	negative
11	Tissue	positive	positive	positive
12	Tissue	negative	positive	negative
13	Tissue	negative	negative	negative
14	eSwab	negative	negative	negative
15	eSwab	positive	positive	positive
16	eSwab	positive	positive	positive
17	Tissue	positive	positive	positive
19	eSwab	negative	negative	negative
20	Tissue	positive	positive	positive
