# Supplementary material for: Host and microbiome features of secondary infections in lethal covid-19
Source: iScience. 2022 Aug 13;25(9):104926. doi: 10.1016/j.isci.2022.104926 (PMC9374491; doi:10.1016/j.isci.2022.104926)
Supplement: Table S4. Viral genotypes, related to Figures 1E and 1F [file mmc5.xlsx]

## Sheet: Tabelle1
Case	Strain/isolate	GISAID clade	Pangolin lineage	Clade	Mutation spike protein
20	hCoV-19/Austria/Graz-MUG20/2020	O	B	19A	no mutations
17	hCoV-19/Austria/Graz-MUG17/2020	V	B	19A	no mutations
16	hCoV-19/Austria/Graz-MUG16/2020	O	B.1.22	20A	D614G
15	hCoV-19/Austria/Graz-MUG15/2020	O	B1.5	20A	D614G
11	hCoV-19/Austria/Graz-MUG11/2020	O	B	19A	D614G
9	hCoV-19/Austria/Graz-MUG9/2020	O	B.1.160.1	20A	D614G, A879S
8	hCoV-19/Austria/Graz-MUG8/2020	O	B.1.160.1	20A	D614G, A879S
7	hCoV-19/Austria/Graz-MUG7/2020	O	B	20A	D614G
6	hCoV-19/Austria/Graz-MUG6/2020	O	B.1.160.1	20A	D614G, A879S
5	hCoV-19/Austria/Graz-MUG5/2020	O	B.1.5	20A	D614G
4	hCoV-19/Austria/Graz-MUG4/2020	O	B.1.160.1	20A	D614G, A879S
3	hCoV-19/Austria/Graz-MUG3/2020	O	B.1.160.1	20A	D614G, A879S
2	hCoV-19/Austria/Graz-MUG2/2020	O	B.1.5	20A	D614G
1	hCoV-19/Austria/Graz-MUG1/2020	O	B.1.5	20A	D614G
