# Supplementary material for: Host and microbiome features of secondary infections in lethal covid-19
Source: iScience. 2022 Aug 13;25(9):104926. doi: 10.1016/j.isci.2022.104926 (PMC9374491; doi:10.1016/j.isci.2022.104926)
Supplement: Table S5. Viral genome variants, related to Figures 1E and 1F [file mmc6.xlsx]

## Sheet: Tabelle1
Table S5. Viral genome variants
Position *	Nucleotide change	CASES
		17	11	15	7	16	1	5	2	6	8	9	3	4
241	C>T		100	100	100	100	100	100	100	100	98	100	100	100
1457	C>T					100
1594	C>T					99
2306	C>T					92
3455	T>C			98
11083	G>T	100
11093	G>A			99
11109	C>T					99
11822	A>G	99
14407	CC>TT				100
14408	C>T			99		99	100	99	98	99	99	99	99	99
14805	C>T	99
15957	G>T									98	99	98	98	99
17247	T>C	99
18877	C>T									100	100	100	100	100
20719	C>T	100
23403	A>G		100	99	100	100	100	100	99	99	100	99	100	100
24197	G>T									99	100	100	99	100
25563	G>T					100				99	98	100	100	100
26144	G>T	97
26265	A>T				98
26530	A>G			100	100
26735	C>T									100	100	99	100	100
27046	C>T		100
27861	G>T			100
28881	GGG>AAC		100
29737	G>T			81
29743	C>T					100
29759	G>T		100
Note: * based on bp position of reference genome, acc. no.: NC_045512.2; numbers indicate % of amplicons harboring the variant
