# Supplementary material for: Host and microbiome features of secondary infections in lethal covid-19
Source: iScience. 2022 Aug 13;25(9):104926. doi: 10.1016/j.isci.2022.104926 (PMC9374491; doi:10.1016/j.isci.2022.104926)
Supplement: Table S6. Histopathology of covid-19, related to Figures 2A and S4–S9 [file mmc7.xlsx]

## Sheet: Tabelle1
Table S6. Histopathology of COVID-19
Case	Lung	Heart	Kidney	Liver					Spleen	Bone marrow
				Fibrosis Ishak	Portal changes	Lobular changes	Other findings
1	Emphysema++, congestion++, exudative DAD +, fibrin thrombi in larger vessels, focal acute bronchiolitis & alveolitis	Large infarction/necrosis, concomitant pericarditis, no myocarditis;	Autolysis +++, GS score 2 (hypertensive glomerulosclerosis), focally enhanced lymphocytic tubulointerstitial nephritis, CV score 2, IF/TA score 2	F0	mild lymphocytic infiltrate	centrilob necrosis ischaemic type , small droplet fat/vacuoles in lc adjacent to necrosis, few glycogenated nuclei	adenocarcinoma		n.d.	n.d.
2	Exudative and organizing DAD +++, lymphocytic interstitial infiltrates, hemosiderin and hemosiderinophages in alveolar septa and lumina, focal organizing pneumonia, emphysema	Old and focal fresh scars; severe diffuse myocardial (interstitial) fibrosis; myocyte hypertrophy; no myocarditis	Autolysis ++, GS score 3 (severe diffuse and nodular diabetic glomerulosclerosis), CV score 3 and AH score 3, focally enhanced lymphocytic tubulointerstitial nephritis; cytopathic changes of tubular epithel cells, IF/TA score 3	F1, slight portal and periportal fibrosis	few lymphocytes (normal)	focal hemorrhagic necroses - likely congestion -associated, small droplet fat/vacuoles in lc adjacent to necrosis, mild macrovesicular steatosis, some lobular inflammatory foci	multinucleated lc Few enlarged hyperchromatic nuclei		Congestion, extramedullary hematopoiesis (slight)	n.d.
3	Exudative and organizing DAD +++, lymphocytic interstitial infiltrates, hemosiderin and hemosiderinophages in alveolar septa and lumina, focal organizing pneumonia, focal neutrophilic alveolitis	Focal scars, single mast cells endomysium, focal neutrophiles around capillaries (sepsis related?), myocyte hypertrophy, coronary artery sclerosis	Autolysis +++, GS score 2 (secondary focal-segmental glomerulosclerosis), congestion, CV score 1, AH score 2, cytopathic changes of tubular epithel cells, IF/TA score 2	Slight portal and periportal fibrosis	Mild- moderate portal inflammatory infiltrates and mild focal endothelitis in lager portal veins; few megakaryocytes/mesenchymal cells with hyperchromatic nuclei	moderate macrovesicular fatty change (apprx 40-50%), some inflammatory foci, few multinucleated hepatocytes, congestion			Congestion (autolysis)	n.d.
4	Exudative and organizing DAD +++, lymphocytic interstitial infiltrates, chronic interstitial pneumonia pattern, hemosiderinophages & intraaleveolar hemorrhage, mucopurulent bronchitis, emphysema++, congestion++	Edema, focal scars, minimal changes (chronic pericarditis, focally singel round cells perivascular subendocardial	Autolysis +++, congestion, GS score 3 (signs of malignant hypertension), CV score 3 AH score 3, diffuse lymphocytic tubulointerstitial nephritis, cytopathic changes of tubular epithel cells, IF/TA score 3	F1, focal F3 with portoportal septa, perisinusoidal fibrosis-presumably congestion related	mild portal inflam, focal changes resembling PSC	Very few inflammatory foci, mild congestion, centrilob necrosis of hypoxic type	severe autolysis		Autolysis, congestion	n.d.
5	Exudative and organizing DAD +++, lymphocytic interstitial infiltrates, abundant free hemosiderin in alveolar septa, interstitial fibrotic pneumonia pattern, focal organizing pneumonia and BOOP like changes, congestion	Fresh & old scars, small areas of acute ischemia (infarction); pronounced subendocardial; coronary arteria stenosis (atheroscerosis), no myocarditis, discreet chronic pericarditis	Autolysis +++, GS score 3 (severe diffuse and nodular diabetic glomerulosclerosis), CV score 2, AH score 3, focally enhanced lymphocytic tubulointerstitial nephritis, cytopathic changes of tubular epithel cells, IF/TA score 2	F3, sclerosed enlarged and rounded PT with portoportal septa and also porto-central septa. Perisinusoidal fibrosis-presumably congestion related. Septa contain lipogranulomas. Few obliterated central veins	lipogranulomas in sclerosed portal tracts and centrilob parenchyma, few interlobular bile ducts with mild periductal sclerosis	Very few inflammatory foci, congestion and areas of necrosis - etiology?	fibrous obliteration of central veins associated with lipogranuloma-like changes, regressed ETOH- related/toxic (mineral oil? ) liver injury		Autolysis	n.d.
6	Congestion+++, exudative > organizing DAD ++, lymphocytic interstitial infiltrates, acute bronchiolitis and bronchopneumonia	Sever myocardial amyloidosis (nodular; amyloid P positive);	Autolysis ++, GS score 3, CV score 3 and AH score 3, diffuse lymphoplasmocytic tubulointerstitial nephritis, cytopathic changes of tubular epithel cells, IF/TA score 3	F01, portal and periportal fibrosis	mild portal inflam, periductal sclerosis and inflam	Congestion, centrilobular necrosis, hemorrhage; mild macrovesicular fatty change of hepatocytes adjacent to centrilob necrotic areas-likely congestion related	sclerosed hemangioma, peritumoral fibrosis		Autolysis, congestion, Follicular lymphoma Grade1	n.d.
7	Congestion, exudative and organizing DAD +++, lymphocytic interstitial infiltrates, some hemosiderin in septa & alveoli very patchy but often severe pathology, acute bronchiolitis focal, alveolar blood and edema	Focal suspect single myocyte dropouts with very sparse round cells in endomysium (subepicardial), no clear myocarditis, focal fibrosis;	Autolysis +++, GS score 3, CV score 3, AH score 3, severe chronic-active pyelonephritis, signs of urinary tract obstruction, IF/TA score 3	F3, portal and periportal fibrosis and very few portoportal septa, mild perisin F -presumably congestion-related	sclerosing cholangitis and ascending (bacterial) cholangitis with fokal destruction of large septal bile duct and periductal inflammation	Congestion, centrilobular necrosis, hemorrhage; mild macrovesicular fatty change of hepatocytes adjacent to centrilob necrotic areas- most likely congestion related		severe autolysis	Congestion	Age-appropriate trabecular bone, cellularity slightly to moderately increased, megakaryopoiesis normoquantitativ, granulocytopoiesis increased, erythrocytopoiesis normoquatitativ, no fibrosis.
8	Exudative and organizing DAD +++, lymphocytic interstitial infiltrates, BOOP like organizsation, organizing pneumonia pattern, prominent chronic interstitial pneumonia pattern (immune reaction?), congestion and intraalveolar blood, acute bronchitis and bronchopneumonia, pulmonary embolism (medium sized vessel) in one section, emphysema	Edema, no significant pathology, focal lymphocyte margination in myocardial small vessels, some megakaryocytes in capillaries	Autolysis ++, congestion, glomerular thrombotic microangiopathy (TMA), GS score 1, CV score and AH score 1, focally enhanced lymphocytic tubulointerstitial nephritis, cytopathic changes of tubular epithel cells, IF/TA score 2	F0	mild portal inflaminflam, mild periductal sclerosis	Congestion, mild macrovesicular fatty change of periportal and intermediate portions of some lobules		severe autolysis	Congestion	peritrabecular fibrosis,cellularity slightly to moderately increased, megakaryo-poiesis normo-quantitative, granulocyto-poiesis increased, erythrocyto-poiesis normoquatitativ.
9	Severe acute bronchitis & hemorrhagic necrotizing aspiration pneumonia (each lobe); no obvious COVID 19 specific changes, emphysema	Coronary artery sclerosis, edema, myocyte hypertrophy, retiform fibrosis, small scars, single plasma cells around capillaries in endomysium, focal chronic pericarditis (discreet)	Autolysis +, GS score 2 (hypertensive glomerulopathy), CV score 2, AH score 2, focally enhanced lymphocytic tubulointerstitial nephritis, cytopathic changes of tubular epithelial cells, IF/TA score 2	F1, portal and periportal fibrosis, perisinusoidal fibrosis, presumably congestion related	sclerosing cholangitis and periductal inflammation, vasculitic changes in hepatic vein; periarterial sclerosis, sclerosed large septa	mild and focal macrovesicular fatty change of hepatocytes		nuclear changes resembling large cell change in cirrhosis - reactive?	Congestion	Age-appropriate trabecular bone, cellularity slightly increased, megakaryo-poiesis normo-quantitativ, granulocyto-poiesis increased, erythrocyto-poiesis normo-quatitativ, no fibrosis.
10	Exudative and organizing DAD +++, lymphocytic interstitial infiltrates, (patchy but severe in each lobe), focal neutrophilic alveolits and acute bronchitis, emphysema	Myocardial edema, hypertrophy, focal plamsamcells and lys endomysial around vessels, focal suspect myozytolysis;	Autolysis ++, congestion, GS score 2 (moderate diffuse diabetic glomerulosclerosis), CV score 2, AH score 2, focally enhanced lymphocytic tubulointerstitial nephritis, cytopathic changes of tubular epithel cells, signs of urinary tract obstruction, IF/TA score 3	F3, portal and periportal fibrosis and rare portportal septa, in addition irregular parenchymal fibrosis - with occasional central-portal bridging-presumably FLD -related	sclerosed portal tracts, scant periductal sclerosis around few interlob ducts, mild portal inflam	Congestion, mild macrovesicular fatty change of hepatocytes in centrilob parenchyma			n.d.	n.d.
11	Exudative and organizing DAD +++, lymphocytic interstitial infiltrates, alveolar and interstitial hemosiderin, interstitial chronic pneumonia, acute bronchitis (mild), congestion, emphysema	Myocyte hypertrophy, small scars (rel. fresh), edema	Autolysis +++, GS score 3 (diffuse diabetic glomerulosclerosis), CV score and AH score 3, focally enhanced lymphocytic tubulointerstitial nephritis, cytopathic changes of tubular epithel cells, IF/TA score 3	F1, portal and periportal fibrosis	mild portal inflam and mild features of sclerosing cholangitis	Congestion, mild-moderate macrovesicular fatty change of hepatocytes in central and intermediate lobular portions			n.d.	n.d.
12	Massive hemmorrhagic, necrotizing bronchopneumonia & purulent bronchitis, exudative and organizing DAD +/++, fibrin thrombi in larger vessels	Focal scars, edema, very discrete some round cells around vessels in endomysium (accompanying pneumonia!?)	Autolysis ++, GS score 3, CV score 3, IF/TA score 3	F0; mild centrilobular perisinusoidal fibrosis-presumably congestion-related	mild portal inflam; interlob bile ducts with periductal fibrosis	Fokal changes of congestion and fatty change of hepatocytes adjacent to congested areas with mild hepatocellular loss			Congestion	n.d.
13	Exudative and organizing DAD +++, lymphocytic interstitial infiltrates, interstitial chronic pneumonia, alveolar hemorrhage and edema, organizing pneumonia, acute bronchitis	Large scars, edema, hypertrophy;	Autolysis +++, congestion, GS score 3 (diffuse diabetic glomerulosclerosis), CV score 3, AH score 3, cytopathic changes of tubular epithel cells, IF/TA score 3	F1, portal and periportal fibrosis; perisinusoidal fibrosis, presumably congestion-related	mild portal inflam and mild features of sclerosing cholangitis, few portal lipogranulomas	Focal changes of congestion and fatty change of hepatocytes in central and periportal lobular areas (fat droplets are smaller in periportal locations, few portal lipogranulomas	nuclear changes resembling large cell change in cirrhosis - reactive? Autolysis		Autolysis	n.d.
14	Exudative < organizing DAD +++, lymphocytic interstitial infiltrates, interstitial chronic pneumonia, pulmonary artery embolism & focal lung infarction, congestion, prominent alveolar hemorrhage, focal organizing pneumonia	Edema, coronary artery sclerosis, focal scars;	Autolysis +, congestion, GS score 1, CV score 1, IF/TA score 1	F3, Myasthenia gravis-asssociated architectural changes,	mild portal inflam, ductular reaction, sclerosis around interlob bile ducts	multinucleated enlarged hepatocytes in centrilob areas	nuclear changes resembling large cell change in cirrhosis - reactive?		Congestion, slight extramedullary hematopoiesis	Age-appropriate trabecular bone and cellularity
15	Severe acute pneumonia and purulent bronchitis (multi lobes), subtle focal exudative DAD, fibrin thrombi in larger vessels	One focus of minimal chronic pericarditis (sparse chronic inflammation subepicardial); focal endomysial lymohomononuclear cells & mast cells around small myocardial vessels;	Autolysis ++, GS score 2, CV score 2, AH score 2, focally enhanced lymphocytic tubulointersitial nephritis, cytopathic changes of tubular epithel cells, IF/TA score 2	F1, portal and periportal fibrosis	mild portal and periductal inflam, scant periductal sclerosis, megakaryocytes	mild congestion and mild centrilobular hepatocyte loss; mild macrovesicular fatty change in central portions of lobules, periportal macrovesicular steatosis with small droplet fat relsembling changes in 498/20	nuclear changes resembling large cell change in cirrhosis - reactive?		Congestion	Age-appropriate trabecular bone, cellularity slightly increased, megakaryo-poiesis normo-quantitativ, granulocyto-poiesis increased, erythrocyto-poiesis normo-quatitativ, no fibrosis.
16	Sever hemorrhagic necrotizing pneumonia in all lobes, purulent bronchitis, small pulmonary artery embolism	Edema, focal endomysial lymohomononuclear cells & mast cells around small myocardial vessels, chronic pericarditis focal	Autolysis ++, congestion, GS score 2 (focal-segmental glomerulosclerosis, secondary), CV score 2, cytopathic changes of tubular epithel cells, IF/TA score 2	F1, portal and periportal fibrosis; perisinusoidal fibrosis with occasional delicate central -portal and central-central septa-presumably congestion related	scant periductal sclerosis, and mild portal inflam also around interlob bile ducts	mild congestion and mild centrilobular hepatocyte loss; moderate macrovesicular fatty change and areas with microvesicular steatosis. Areas of centrilobular focally central-central bridging parenchymal necrosis -hypoxic etiology?	nuclear changes resembling large cell change in cirrhosis - reactive?		Congestion	Age-appropriate trabecular bone, cellularity slightly to moderately increased, megakaryo-poiesis normo-quantitativ, granulocyto-poiesis increased, erythrocyto-poiesis normo-quatitativ, No fibrosis.
17	Severe acute pneumonia (signs of aspiration), subtle focal exudative & organizing DAD, emphysema, dystrophic calcifications	Edema, focal scars and subtle fibrosis; focal single mast cells around small vessels in interstitium	Autolysis ++, congestion, GS score 3, CV score 3, AH score 3, diffuse lymphocytic tubulointersitial nephritis, cytopathic changes of tubular epithel cells, IF/TA score 3.	F1, portal and periportal fibrosis, mild FLD-associated perivenular/perisinusoidal F	Focal periductal sclerosis, mild portal inflam	mild congestion and mild centrilobular hepatocyte loss and mild-moderate macrovesicular fatty change, centrilob parenchyma	nuclear changes resembling large cell change in cirrhosis - reactive?		n.d.	Norm. trabecular bone, cellularity +-++ increased, megakary-opoies. normo-quantitativ, granulocyto-poies. increased, erythrocyto-poies. norm., no fibrosis.
18	Organizing DAD +++, alveolar hemorrhage, acute bronchitis, fungal pneumonia with angioinvasion and consecutive infarction (Mucor)	Edema, focal scars, focal single mast cells around small vessels in interstitium	Autolysis +, GS score 1, CV score 1, IF/TA score 0, cytopathic changes of tubular epithel cells	F0; No fibrous tissue stain;	scant and focal periductal sclerosis, no portal inflam	very few inflammatory foci; glycogenated nuclei; iron storage in Kupffer cells			Infarct, chronic and acute cogestion, increased hemosiderin, slight extramedullary hematopoiesis	Norm. trab. bone, +++ hypocell., megakaryopoies. +++ decreased with atypia, granulocytopoies. +++ decreased, erythrocytopoies. +++ decreased, reactive lympho. infilt., increased reticulin fibrosis, increased iron stores
19	Sever organizing DAD +++; peripheral pulmanary artery embolism (no infarction)	Edema, leukostasis (neutrophiles in myocardial capillaries), two small foci with endomysial lymphocytes and singel myocyte dropouts	Autolysis ++, GS score 2, CV score 2 and AH score 2, IF/TA score 2, focally enhanced lymphoplasmocytic tubulointerstitial nephritis, cytopathic changes of tubular epithel cells	F01, portal and periportal fibrosis	mild portal inflam, periductal sclerosis and inflam	minimal steatosis	autolysis		Congestion	Age-appropriate trabecular bone, cellularity normo-quantitativ, megakaryo-poiesis normo-quantitativ, granulocyto-poiesis and erythrocyto-poiesis normo-quatitativ, no fibrosis. Increased iron stores.
20	Exudative > organizing DAD +++, alveolar and interstitial hemosiderin	Mild lymphocytic periocarditis, focal scars and discreet retiform myocardial fibrosis, edema, myocyte hypertrophy, coronary artery disease	Autolysis +, GS score 2 (moderate diffuse diabetic glomerulosclerosis), CV score 2 and AH score 2, IF/TA score 1, focally enhanced lymphoplasmocytic tubulointerstitial nephritis, cytopathic changes of tubular epithel cells	F0; No fibrous tissue stain;	scant and focal periductal sclerosis, no portal inflam	severe congestion			Congestion	n.d.
