# Supplementary material for: Host and microbiome features of secondary infections in lethal covid-19
Source: iScience. 2022 Aug 13;25(9):104926. doi: 10.1016/j.isci.2022.104926 (PMC9374491; doi:10.1016/j.isci.2022.104926)
Supplement: Table S7. Microbial culture, related to Figures 3G and S10 [file mmc8.xlsx]

## Sheet: Tabelle1
Case	Microbe	ID Methode	Semiquantitative count	cfu/ml	Microbe	ID Methode	Semiquantitative count	cfu/ml	Microbe	ID Methode	Semiquantitative count	cfu/ml	Microbe	ID Methode	Semiquantitative count	cfu/ml	Microbe	ID Methode	Semiquantitative count	cfu/ml	Microbe	ID Methode	Semiquantitative count	cfu/ml	Microbe	ID Methode	Semiquantitative count	cfu/ml	Microbe	ID Methode	Semiquantitative count	cfu/ml
1	Candida; glabrata	Biotyper	+	≥ 50	Lactobacillus; rhamnosus	Biotyper	+	≥ 50	Staphylococcus; epidermidis	Biotyper	(+)	< 50	Candida; albicans	Biotyper	(+)	< 50	Cutibacterium; acnes	Biotyper	(+)	< 50
2	Enterococcus; faecalis	Biotyper	+	≥ 50	Enterococcus; faecium	Biotyper	+	≥ 50
3	Candida; glabrata	Biotyper	++	≥ 50
4	no growth
5	Enerococcus; faecium	Biotyper	++	≥ 50	Candida; albicans	Biotyper	+	≥ 50	Enterococcus; faecium	Biotyper	(+)	< 50	Staphylococcus; epidemidis	Biotyper	(+)	< 50	Candida; glabrata	Biotyper	(+)	< 50
6	Candida; glabrata	Biotyper	++	≥ 50	Lactobacillus; rhamnosus	Biotyper	(+)	≥ 50	Candida; albicans	Biotyper	+	≥ 50	Staphylococcus; epidemidis	Biotyper	(+)	< 50	Parvimonas; micra	Biotyper	(+)	< 50
7	Enterococcus; faecium	Biotyper	(+)	< 50	Candida; glabrata	Biotyper / 1,9	(+)	≥ 50
8	Candida; glabrata	Biotyper	(+)	< 50
9	Staphylococcus; aureus	Biotyper	++	≥ 50	Lactobacillus; rhamnosus	Biotyper	(+)	< 50	Streptococcus anginosus	Biotyper	(+)	< 50
10	Candida; albicans	Biotyper	(+)	< 50	Staphylococcus; aureus	Biotyper	n.a.	< 50
11	Enterococcus; faecium	Biotyper	+	≥ 50	Staphylococcus; aureus	Biotyper	(+)	< 50
12	Candida; albicans	Biotyper	++	≥ 50	Lactobacillus; casei	Biotyper	++	≥ 50	Staphylococcus; aureus	Biotyper	(+)	< 50	Staphylococcus; argenteus	SEQ	(+)	< 50
13	Candida; albicans	Biotyper	(+)	< 50
14	Enterococcus; faecium	Biotyper	++	≥ 50	Candida; glabrata	Biotyper	+	≥ 50	Staphylococcus; aureus	Biotyper	(+)	< 50
15	Staphylococcus; aureus	Biotyper	+++	≥ 50	Prevotella; melaninogenica	Biotyper	+	≥ 50	Bacteroides; fragilis	Biotyper	(+)	< 50	Veillonella; parvula	Biotyper	+	≥ 50	Lactobacillus rhmanosus	Biotyper	(+)	< 50
16	Klebsiella; pneumoniae	Biotyper	++	≥ 50	Proteus; mirabilis	Biotyper	+	≥ 50	Staphylococcus; aureus	Biotyper	++	≥ 50	Corynebacterium; striatum	Biotyper	+	≥ 50	Candida; glabrata	Biotyper	++	≥ 50
17	Enterococcus; faecium	Biotyper	++	≥ 50	Candida; albicans	Biotyper	++	≥ 50	Staphylococcus; haemolyticus	Biotyper	+	≥ 50
18	Enterococcus; faecium	Biotyper	+	≥ 50	Staphylococcus; haemolyticus	VitekMS	(+)	< 50	Candida; albicans	Biotyper	+	≥ 50	Candida; glabrata	Biotyper	+	≥ 50	Stphylococcus; epidermidis	Biotyper	+	≥ 50
19	Enterococcus; faecium	Biotyper	(+)	< 50	Staphylococcus; haemolyticus	Biotyper / 1,89	(+)	< 50	Candida; albicans/africana	Biotyper	(+)	< 50	Candida; glabrata	Biotyper	(+)	< 50
20	Enterococcus; faecium	Biotyper	(+)	< 50	Candida; glabrata	Biotyper	(+)	< 50	Candida; albicans/africana	Biotyper	(+)	< 50	Actinomyces israelii	SEQ	(+)	< 50
21	Streptococcus; salivarius	Biotyper / 1,97	+	≥ 50	Streptococcus; constellatus	Biotyper	+	≥ 50	Streptococcus; parasanquinis	Biotyper	+	≥ 50	Enterococcus; faecalis	Biotyper	n.a.	< 50
22	Enterobacter; cloacae	Biotyper	(+)	< 50	Pseudomonas; aeruginosa	Biotyper	(+)	< 50	Pseudomonas; aeruginosa	Biotyper	(+)	< 50	Pseudomonas; aeruginosa	Biotyper	(+)	< 50	Enterococcus; faecium	Biotyper	(+)	< 50	Klebsiella; oxytoca	Biotyper	(+)	< 50
23	Streptococcus; mitis/oralis	VitekMS	+	≥ 50	Streptococcus; mitis/oralis	VitekMS	(+)	≥ 50	Lactobacillus; casei/paracasei/rhamnosus	VitekMS	(+)	< 50	Staphylococcus; aureus	Biotyper	(+)	≥ 50	Granulicatella adiacens	Biotyper	(+)	< 50	Schizophyllum commune	SEQ IST	(+)	< 50	Slackia; exigua	Biotyper	(+)	< 50	Propionibacterium; acidifaciens	Biotyper	(+)	< 50
24	Lactobacillus; fermentum	Biotyper	(+)	< 50	Candida; albicans	Biotyper	n.a.	< 50
25	Candida; albicans	Biotyper	+	≥ 50	Staphylococcus; epidermidis	Biotyper	n.a.	< 50	Enterococcus; faecium	Biotyper	n.a.	< 50	Cutibacterium; acnes	Biotyper	(+)	< 50
26	Serratia; marcescens	Biotyper/ 1,79	(+)	< 50	Staphylococcus; epidermidis	Biotyper	(+)	< 50	Candida; albicans	Biotyper	(+)	< 50
27	Enterococcus; faecalis	Biotyper	++	≥ 50	Staphylococcus; epidermidis	Biotyper	(+)	< 50	Bacteroides; thetaiotaomicron	Biotyper	++	≥ 50
28	Escherichia; coli	Biotyper	++	≥ 50	Staphylococcus; aureus	Biotyper	++	≥ 50	Streptococcus; oralis	Biotyper	++	≥ 50	Bacteroides; uniformis	Biotyper	(+)	< 50	Streptococcus; anginosus	Biotyper	(+)	< 50	Lactobacillus; gasseri	Biotyper	++	≥ 50
29	Lactobacillus; casei / paracasei / rhamnosus	VitekMS	++	≥ 50	Corynebacterium; simulans	Biotyper	(+)	< 50	Lactobacillus; rhamnosus	Biotyper	++	≥ 50	Veillonella; atypica	Biotyper	++	≥ 50	Streptococcus; parasanquinis	Biotyper	++	≥ 50	Propionibacterium; freudenreichii	Biotyper	++	≥ 50	Acidaminococcus; intestini	Biotyper	++	≥ 50	Lactomacillus; delbrueckii	Biotyper	+	≥ 50
30	Hafnia; alvei	Biotyper / 1,95	++	≥ 50	Enterobacter; asburiae	Biotyper	++	≥ 50	Lactococcus; lactis	Biotyper	++	≥ 50	Staphylococcus; aureus	Biotyper	+	≥ 50	Candida; glabrata	Biotyper	++	≥ 50	Bacteroides; thetaiotaomicron	Biotyper	+	≥ 50
Abbreviations: n.a., after enrichment; cfu, colony-forming units
n.a
(+)	rare
+	light	<10^4	<50
++	moderate	10^4-10^5
+++	heavy	>10^5
