# Supplementary material for: Host and microbiome features of secondary infections in lethal covid-19
Source: iScience. 2022 Aug 13;25(9):104926. doi: 10.1016/j.isci.2022.104926 (PMC9374491; doi:10.1016/j.isci.2022.104926)
Supplement: Table S8. Dominant microbes, related to Figures 3G and S10 [file mmc9.xlsx]

## Sheet: Tabelle1
Case #	Category	16S/ITS (%)	Metaphlan (%)	Pathseq (%)	Culture (lung tissue)	Blood culture (premortal)	Respiratory tract culture (premortal e.g. sputum, tracheal secretions, BAL)	Molecular/PCR (premortal except SARS-CoV-2)
1	Myocardial infarction	Prevotella 52,94 Mycoplasma 22,79	n.a.	n.a.	Candida; glabrata + Lactobacillus; rhamnosus + Staphylococcus; epidermidis (+) Candida; albicans (+) Cutibacterium; acnes (+)	Negative (7d a.m.)	N/A	N/A
2	DAD	Streptococcus 18,03 Acinetobacter 15,68 Staphylococcus 14,64 Lactobacillus 14,19	SARS CoV 2 94,71	Coronaviridae 66,05	Enterococcus; faecalis + Enterococcus; faecium +	Negative (22d, 6d a.m.)	N/A	N/A
3	DAD	Acinetobacter 60,32 Pseudomonas 21,10 unclassified Enterobacteriaceae 11,18	Candida_glabrata 65,54 Propionibacterium_acnes 12,48	Candida_glabrata 56,57	Candida; glabrata ++	N/A	N/A	Negative for Adenovirus, CMV, EBV, HHV-6, HSV-1, HSV-2, Parvovirus B19 (1d a.m. - EDTA)
4	DAD	Haemophilus 95,70	SARS CoV 2 96,83 (Human_herpesvirus_4 0,37)	Coronaviridae 80,15	no growth	Negative (3d a.m.)	N/A	N/A
5	DAD	Streptococcus 30,02 Enterococcus 13,69 Staphylococcus 13,31	SARS CoV 94,7368	Coronaviridae 86,1 Enterococcus_faecium 11,8	Enerococcus; faecium ++ Candida; albicans + Enterococcus; faecium (+) Staphylococcus; epidemidis (+) Candida; glabrata (+)	Negative (16d, 10d a.m.)	N/A	Negative for CMV, EBV, HSV-1, HSV-2, VZV (16d a.m. - EDTA) Negative for Adenovirus, CMV, EBV, HHV-6, HSV-1, HSV-2, Parvovirus B19 (14d a.m. - EDTA)
6	DAD, secondary pneumonia	Prevotella 53,05 Lactobacillus 23,33	SARS CoV 2 55,32 Propionibacterium_acnes 13,41 Candida_glabrata 10,90	Coronaviridae 20,93 Prevotella_sp. 11,96	Candida; glabrata ++ Lactobacillus; rhamnosus (+) Candida; albicans + Staphylococcus; epidemidis (+) Parvimonas; micra (+)	Negative (9d a.m.)	N/A	N/A
7	DAD	Staphylococcus 15,31 Bacteroides 12,17	Propionibacterium_acnes 53,38	Acinetobacter_sp. 16,48 Pseudomonas_sp. 15,76 Escherichia_coli 14,44 Achromobacter_sp. 13,26 Propionibacterium_sp.10,43	Enterococcus; faecium (+) Candida; glabrata (+)	Negative (7d a.m.)	Aspergillus fumigatus (3d a.m. - tracheal secretions) Positive Aspergillus LFD (Antigen) (3d a.m. - tracheal secretions)	N/A
8	DAD, secondary pneumonia	Haemophilus 32,44 Bacteroides 11,40	Propionibacterium_acnes 44,64	Escherichia_coli 16,9 Acinetobacter_sp. 15,38 Pseudomonas_sp. 14,82 Propionibacterium_sp.12,75	Candida; glabrata (+)	Negative (10d a.m.)	N/A	N/A
9	Pneumonia	Streptococcus 45,74 Staphylococcus 15,49 Gemella 11,76 Escherichia-Shigella 11,26	SARS CoV2 96,65	Staphylococcus_aureus 45,26 Pseudomonas_sp. 23,15 Coronaviridae 19,4 Streptococcus_sp. 19,28 Megasphaera_cerevisiae 11,27 Enterobacter_sp. 11,14	Staphylococcus; aureus ++ Lactobacillus; rhamnosus (+) Streptococcus anginosus (+)	Negative (2d a.m.)	N/A	N/A
10	DAD	Anaerococcus 19,14 Staphylococcus 16,77	Propionibacterium_acnes 49,81 Lactobacillus_helveticus 11,49 (Human_herpesvirus_4 3,83)	Pseudomonas_sp. 21,79 Escherichia_coli 17,74 Achromobacter_sp. 16,0	Candida; albicans (+) Staphylococcus; aureus n.a.	Staphylococcus aureus (MRSA) (6d a.m.) Negative (3d a.m.)	Staphylococcus aureus (MRSA) (3d a.m. - swab throath/nose) 1: Candida albicans, 2: Stenotrophomonas maltophila (3d a.m. - sputum)	N/A
11	DAD	Enterococcus 75	Human_herpesvirus_4 83,33	Enterococcus_faecium 56,0 Clostridium_sp. 20,12 Acinetobacter_sp. 14,35 Staphylococcus_sp. 12,82 Streptomyces_cinnamoneus 10,23	Enterococcus; faecium + Staphylococcus; aureus (+)	Negative (9d, 3d a.m.)	N/A	N/A
12	Pneumonia	Lactobacillus 52,86 Prevotella 34,35	Candida_albicans 28,09 Lactobacillus_rhamnosus 18,06 Human_herpesvirus_4 14,04 Lactobacillus_zeae 10,03	Candida_albicans 31,74 Lactobacillus_sp._ 31,23	Candida; albicans ++ Lactobacillus; casei ++ Staphylococcus; aureus (+) Staphylococcus; argenteus (+)	Negative (9d a.m.)	N/A	N/A
13	DAD	Acinetobacter 24,96 Ralstonia 22,92 Cloacibacterium 13,99	Propionibacterium_acnes 29,82 Agrobacterium_tumefaciens 12,49 Bradyrhizobium_sp_DFCI_1 10,88 Enhydrobacter_aerosaccus 10,48	Escherichia_coli 16,62 Pseudomonas_sp. 16,0 Achromobacter_sp. 15,0 Propionibacterium_sp.12,41	Candida; albicans (+)	Negative (7d a.m.)	N/A	N/A
14	DAD	Streptococcus 16,65 Undibacterium 12,78 Enterococcus 10,03	Enterococcus_faecium 53,34 Propionibacterium_acnes 13,91	Enterococcus_faecium 63,04 Clostridium_sp. 17,51 Acinetobacter_sp. 12,6	Enterococcus; faecium ++ Candida; glabrata + Staphylococcus; aureus (+)	Negative (20d, 14d, 8d a.m.)	Candida albicans (15d a.m. - BAL) Candida albicans (0d a.m. - tracheal secretions)	Negative for Aspergillus sp. and Pneumocystis jirovecii (0d a.m. - tracheal secretions)
15	Pneumonia	Staphylococcus 66,30 Prevotella 23,69	Human_herpesvirus_4 23,60 Alloscardovia_omnicolens 20,22 Staphylococcus_aureus 17,98 Staphylococcus_phage_PT1028 11,24	Staphylococcus_aureus 79,78 Pseudomonas_sp. 46,21 Enterobacter_sp. 20,06 Macrococcus_sp. 10,13	Staphylococcus; aureus +++ Prevotella; melaninogenica + Bacteoides; fragilis (+) Veillonella; parvula + Lactobacillus rhmanosus (+)	Staphylococcus hominis (6d a.m.)	N/A	N/A
16	Pneumonia	Corynebacterium 39,53 Proteus 29,19 unclassified Enterobacteriaceae 24,17	Klebsiella_pneumoniae 75,60 (Candida_glabrata 0,13)	Klebsiella_pneumoniae 72,71 Staphylococcus_sp. 16,15	Klebsiella; pneumoniae ++ Proteus; mirabilis + Staphylococcus; aureus ++ Corynebacterium; striatum + Candida; glabrata ++	N/A	N/A	N/A
17	Pneumonia	Enterococcus 71,45 Staphylococcus 17,54	Candida_glabrata 74,29	Enterococcus_faecium 41,32 Staphylococcus_sp. 17,55 Clostridium_sp. 15,73 Pseudomonas_sp. 12,12 Candida_glabrata 11,39 Acinetobacter_sp. 10,34	Enterococcus; faecium ++ Candida; albicans ++ Staphylococcus; haemolyticus +	Negative (17d, 6d a.m.)	Yeast-like Fungi (5d a.m. - sputum)	N/A
18	DAD, secondary pneumonia	100% Rhizopus microsporus	SARS CoV2 33,33 Curtobacterium_sp_B8 33,33 Propionibacterium_acnes 22,22 Streptococcus_sanguinis 11,11	Pseudomonas_sp. 22,18 Coronaviridae 14,09 Acinetobacter_sp. 12,79 Escherichia_coli 10,49	Enterococcus; faecium + Staphylococcus; haemolyticus (+) Candida; albicans + Candida; glabrata + Stphylococcus; epidermidis +	Negative (24d, 21d, 19d, 13d, 2d a.m.)	Normal oral/pharyngeal flora (22d a.m. - sputum) Sphingobium cloacae (19d a.m. - sputum) Negative (16d a.m. - BAL) Negative (13d a.m. - sputum) Negative (8d a.m. - tracheal secretions) Mixed flora (apathogenic streptococci an neisseria) (2d a.m. - BAL)	Negative for CMV, EBV (19d a.m. - EDTA) Negative for Adenovirus, CMV (16d a.m. - BAL) Negative for Pneumocystis jirovecii (13d a.m. - Sputum) Negative for Adenovirus, CMV, EBV, HHV-6, HSV-1, HSV-2, Parvovirus B19 (7d a.m. - EDTA) Negative for CMV, HHV-6, HSV-1, HSV-2, Parvovirus B19 (2d a.m. - EDTA) Positive (<detection limit) for EBV (2d.a.m - EDTA) Negative for Adenovirus, CMV, HSV-2, Pneumocys…
19	DAD	Staphylococcus 18,32 Bacteroides 17,25 Cloacibacterium 14,74 Lawsonella 13,57	Propionibacterium_acnes 28,41 Enhydrobacter_aerosaccus 28,41 Bradyrhizobium_sp_DFCI_1 28,41 Corynebacterium_kroppenstedtii 14,20	Pseudomonas_sp. 23,7 Acinetobacter_sp. 21,45 Escherichia_coli 15,37	Enterococcus; faecium (+) Staphylococcus; haemolyticus (+) Candida; albicans/africana (+) Candida; glabrata (+)	Negative (34d, 23d, 16d a.m.)	Candida albicans (31d, 23d - BAL) Positive Aspergillus LFD (Antigen) (16d a.m. - tracheal secretions) Negative culture (12d a.m. - BAL; 9d a.m. - BAL; 2d a.m. - tracheal secretions) Negative Aspergillus LFD (Antigen) (9d a.m. - BAL)	Negative for Adenovirus, CMV, HHV-6, HSV-1, HSV-2, Parvovirus B19 (25d a.m. - EDTA) 2.1E+02 for EBV (25d a.m. EDTA) Negative for RSV, CMV, HSV-2, Influenza A,B, Legionella pneumophila, Mycoplasma pneumoniae, Pneumocystis jirovecii (22d a.m. - throath swab) Positive for HSV-1 (22d a.m. - throath swab) Negative for Adenovirus, CMV, EBV, HHV-6, HSV-1, HSV-2, Parvovirus B19 (18d a.m. - EDTA) Negative…
20	DAD	Acinetobacter 22,31 Cloacibacterium 14,80 unclassified Comamonadaceae 10,28	SARS CoV2 68,42 Propionibacterium_acnes 10,53	Coronaviridae 49,78 Pseudomonas_sp. 12,43	Enterococcus; faecium (+) Candida; glabrata (+) Candida; albicans/africana (+) Actinomyces israelii (+)	Negative (2d a.m.)	N/A	N/A
21	Control	Streptococcus 39,07 Veillonella 25,58	Streptococcus_salivarius 41,51	Streptococcus_sp. 52,59	Streptococcus; salivarius + Streptococcus; constellatus + Streptococcus; parasanquinis + Enterococcus; faecalis n.a.	N/A	N/A	N/A
22	Control	Pseudomonas 24,9 Enterococcus 13,49 Acinetobacter 12,0 Bacteroides 10,127	n.a.	n.a.	Enterobacter; cloacae (+) Pseudomonas; aeruginosa (+) Pseudomonas; aeruginosa (+) Pseudomonas; aeruginosa (+) Enterococcus; faecium (+) Klebsiella; oxytoca (+)	N/A	N/A	N/A
23	Control		Veillonella_atypica 12,82 Enhydrobacter_aerosaccus 10,26 Escherichia_coli 10,26 Rothia_mucilaginosa 10,26 Streptococcus_sp_oral_taxon_058 10,26	Escherichia_coli 13,23 Achromobacter_sp. 12,8 Pseudomonas_sp. 12,52 Streptococcus_sp. 11,62	Streptococcus; mitis/oralis + Streptococcus; mitis/oralis (+) Lactobacillus; casei/paracasei/rhamnosus (+) Staphylococcus; aureus (+) Granulicatella adiacens (+) Schizophyllum commune (+) Slackia; exigua (+) Propionibacterium; acidifaciens (+)	N/A	N/A	N/A
24	Control	Escherichia-Shigella 40,21 Cloacibacterium 10,8	Enhydrobacter_aerosaccus 13,64 Propionibacterium_acnes 11,36 Rhodococcus_erythropolis 11,36	Escherichia_coli 18,03 Achromobacter_sp. 17,93 Pseudomonas_sp. 16,60	Lactobacillus; fermentum (+) Candida; albicans n.a.	N/A	N/A	N/A
25	Control	Staphylococcus 17,16 unclassified Comamonadaceae 15,8 Cloacibacterium 11,69	Propionibacterium_acnes 15,79 Escherichia_coli 15,79 Streptococcus_infantis 10,53	Escherichia_coli 24,41 Achromobacter_sp. 23,67 Pseudomonas_sp. 17,73	Candida; albicans + Staphylococcus; epidermidis n.a. Enterococcus; faecium n.a. Cutibacterium; acnes (+)	negative	Candida albicans (BAL)	N/A
26	Control	Acinetobacter 28,93 Cloacibacterium 21,39	Xanthomonas_perforans 33,33 Murine_osteosarcoma_virus 33,33 Streptococcus_sp_F0442 33,33	Pseudomonas_sp. 34,43 Staphylococcus_sp. 11,07 Achromobacter_sp. 10,9 Escherichia_coli 10,73	Serratia; marcescens (+) Staphylococcus; epidermidis (+) Candida; albicans (+)	negative	Trachealsekret: 1. + Serratia marcescens 2. + Proteus vulgaris 3. + Streptokokken der "Viridans"-Gruppe 4. ++ Streptococcus anginosus 5. + Neisseria sp.	N/A
27	Control	Cloacibacterium 15,91 Ralstonia 12,8 Staphylococcus 10,08	Propionibacterium_acnes 16,67 Streptococcus_infantis 12,5 Actinomyces_sp_ICM47 11,11	Bacteroides_sp. 29,83 Escherichia_coli 15,71 Achromobacter_sp. 14,92	Enterococcus; faecalis ++ Staphylococcus; epidermidis (+) Bacteroides; thetaiotaomicron ++	Candida clabrata	negative	N/A
28	Control	Streptococcus 53,06 Escherichia-Shigella 25,05	Staphylococcus_sp. 46,21 Staphylococcus_warneri 34,33	Staphylococcus_sp. 44,43 Escherichia_coli 27,21 Achromobacter_sp. 24,0 Enterobacter_sp. 20,32	Escherichia; coli ++ Staphylococcus; aureus ++ Streptococcus; oralis ++ Bacteroides; uniformis (+) Streptococcus; anginosus (+) Lactobacillus; gasseri ++	negative	N/A	N/A
29	Control	Lactobacillus 36,71 Streptococcus 33,74 Prevotella 11,62	n.a.	n.a.	Lactobacillus; casei / paracasei / rhamnosus ++ Corynebacterium; simulans (+) Lactobacillus; rhamnosus ++ Veillonella; atypica ++ Streptococcus; parasanquinis ++ Propionibacterium; freudenreichii ++ Acidaminococcus; intestini ++ Lactomacillus; delbrueckii +	N/A	N/A	N/A
30	Control	Clostridium_sensu_strictu 25,7 Bacteroides 24,17 Prevotella 10,18	n.a.	n.a.	Hafnia; alvei ++ Enterobacter; asburiae ++ Lactococcus; lactis ++ Staphylococcus; aureus + Candida; glabrata ++ Bacteroides; thetaiotaomicron +	N/A	N/A	N/A
31	Control	Lactobacillus 26,58 Acinetobacter 11,30	n.a.	n.a.		negative	N/A	N/A
32	Control	Streptococcus 39,62 Lactobacillus 18,59	n.a.	n.a.		N/A	N/A	N/A
33	Control	Escherichia-Shigella 52,47	n.a.	n.a.		N/A	N/A	N/A
34	Control	n.a.	n.a.	n.a.		negative	N/A	N/A
