# Supplementary material for: Host and microbiome features of secondary infections in lethal covid-19
Source: iScience. 2022 Aug 13;25(9):104926. doi: 10.1016/j.isci.2022.104926 (PMC9374491; doi:10.1016/j.isci.2022.104926)
Supplement: Table S9. Primers for SARS-CoV-2 genome sequencing, related to STAR Methods and Figure 1C [file mmc10.xlsx]

## Sheet: Tabelle1
Table S9. Oligonucleotide primers for amplicon-based SARS-CoV-2 genome sequencing
PCR pool	Amplicon start (bp)*		Amplicon end (bp)*		Fwd primer						Reverse primer
1	2		2008		CoV_gen_f1		TAAAGGTTTATACCTTCCCAGG				CoV_gen_r1		CAGATGTGAACATCATAGCATC
2	1002		3023		CoV_gen_f2		AAAGAGCTATGAATTGCAGACACC				CoV_gen_r2		GGAGGGTAGAAAGAACAATACA
3	2008		4043		CoV_gen_f3		GATGCTATGATGTTCACATCTG				CoV_gen_r3		CAGAATCTGGATGAAGATTGCCAT
1	3023		5045		CoV_gen_f4		TGTATTGTTCTTTCTACCCTCC				CoV_gen_r4		CTCCATCCAAATAAGTTGGACCAA
2	4043		6142		CoV_gen_f5		ATGGCAATCTTCATCCAGATTCTG				CoV_gen_r5		CACATCACCATTTAAGTCAGGGAA
3	5045		7225		CoV_gen_f6		TTGGTCCAACTTATTTGGATGGAG				CoV_gen_r6		CACTCTGCAACTAAGCCAAA
1	6142		8242		CoV_gen_f7		TTCCCTGACTTAAATGGTGATGTG				CoV_gen_r7		GCCAGTAACTTCTATGTCAGATTG
2	7225		9245		CoV_gen_f8		TTTGGCTTAGTTGCAGAGTG				CoV_gen_r8		CACTAGTAGATACACAAACACCAG
3	8242		10245		CoV_gen_f9		CAATCTGACATAGAAGTTACTGGC				CoV_gen_r9		CCAGCCTGTACCAAGAAATTA
1	9245		11245		CoV_gen_f10		CTGGTGTTTGTGTATCTACTAGTG				CoV_gen_r10		CCAACCATGTCATAATACGCAT
2	10245		12248		CoV_gen_f11		TAATTTCTTGGTACAGGCTGG				CoV_gen_r11		CCAACTTACGTTGCATGGCTG
3	11245		13254		CoV_gen_f12		ATGCGTATTATGACATGGTTGG				CoV_gen_r12		GGATGATCTATGTGGCAACGG
1	12248		14302		CoV_gen_f13		CAGCCATGCAACGTAAGTTGG				CoV_gen_r13		GGTGGTATGTCTGATCCCAATATT
2	13254		15305		CoV_gen_f14		CCGTTGCCACATAGATCATCC				CoV_gen_r14		GCATGTTAGGCATGGCTCTATCA
3	14302		16313		CoV_gen_f15		AATATTGGGATCAGACATACCACC				CoV_gen_r15		GGTCGTAACAGCATTTACAA
1	15305		17313		CoV_gen_f16		TGATAGAGCCATGCCTAACATGC				CoV_gen_r16		GTCTCAGGCAATGCATTTAC
2	16313		18315		CoV_gen_f17		TTGTAAATGCTGTTACGACC				CoV_gen_r17		GCTTCTCTAGTAGCATGACACCC
3	17313		19372		CoV_gen_f18		GTAAATGCATTGCCTGAGAC				CoV_gen_r18		CACATGGACTGTCAGAGTAATAGA
1	18315		20466		CoV_gen_f19		GGGTGTCATGCTACTAGAGAAGC				CoV_gen_r19		CACTTAGATGAACCTGTTTGCGC
2	19372		21580		CoV_gen_f20		TCTATTACTCTGACAGTCCATGTG				CoV_gen_r20		GACTAGAGACTAGTGGCAATAA
3	20466		22585		CoV_gen_f21		GCGCAAACAGGTTCATCTAAGTG				CoV_gen_r21		GCAAATCTGGTGGCGTTAAA
1	21580		23585		CoV_gen_f22		TTATTGCCACTAGTCTCTAGTC				CoV_gen_r22		GAGGAGAATTAGTCTGAGTCT
2	22585		24597		CoV_gen_f23		TTTAACGCCACCAGATTTGC				CoV_gen_r23		GCTCTGATTTCTGCAGCTCTAATT
3	23585		25597		CoV_gen_f24		AGACTCAGACTAATTCTCCTC				CoV_gen_r24		CCTTGGAGAGTGCTAGTTGCC
1	24597		26618		CoV_gen_f25		AATTAGAGCTGCAGAAATCAGAGC				CoV_gen_r25		GGCATAGGCAAATTGTAGAAGACA
2	25597		27619		CoV_gen_f26		GGCAACTAGCACTCTCCAAGG				CoV_gen_r26		GTGAAACTGATCTGGCACGTAACT
3	26618		28622		CoV_gen_f27		TGTCTTCTACAATTTGCCTATGCC				CoV_gen_r27		CCATAGGGAAGTCCAGCTTCTG
1	27619		29688		CoV_gen_f28		AGTTACGTGCCAGATCAGTTTCAC				CoV_gen_r28		GTCCTCCCTAATGTTACACA
2	28622		29863		CoV_gen_f29		CAGAAGCTGGACTTCCCTATGG				CoV_gen_r29		TTTGTATGCGTCAATATGCTT
3	29688		29863		CoV_gen_f30		TGTGTAACATTAGGGAGGAC				CoV_gen_r30		TTTGTCATTCTCCTAAGAAGC
* based on bp position of reference genome, acc. no.: NC_045512.2
